# Supplementary material for: Remodeling of Lipid A in Pseudomonas syringae pv. phaseolicola In Vitro
Source: Int J Mol Sci. 2022 Feb 11;23(4):1996. doi: 10.3390/ijms23041996 (PMC8876380; doi:10.3390/ijms23041996)
Supplement: Supplementary file 1 [file ijms-23-01996-s001.zip]

Archive with 1 entries (1 files):
- ijms-1557874-supplementary.pdf
